# Supplementary material for: Leveraging Dissolution by Autoinjector Designs
Source: Pharmaceutics. 2022 Nov 21;14(11):2544. doi: 10.3390/pharmaceutics14112544 (PMC9695427; doi:10.3390/pharmaceutics14112544)
Supplement: Supplementary file 1 [file pharmaceutics-14-02544-s001.zip]

Archive with 1 entries (1 files):
- pharmaceutics-2019890-supplementary.pdf
